# Supplementary material for: 100 Ma sweat bee nests: Early and rapid co-diversification of crown bees and flowering plants
Source: PLoS One. 2020 Jan 29;15(1):e0227789. doi: 10.1371/journal.pone.0227789 (PMC6989152; doi:10.1371/journal.pone.0227789)
Supplement: S1 Table — (XLS) [file pone.0227789.s004.xls]

## Sheet: Unknowns
S2 Table: Complete Ar isotope data and analytical information.
	Sample:	BB18			Identifier:	UW144:B24
	Material:	Plagioclase
									Corrected1
	N	Power	Age	±1σ	K/Ca	±1σ	%40Ar	40Ar*/39ArK	40Ar	±1σ	39Ar	±1σ	38Ar	±1σ	37Ar	±1σ	36Ar	±1σ	RunDate	Δt3	J	±1σ	39Ar Decay	37Ar Decay	LambdaK	MonitorAge	MonitorName	MonitorMaterial	(40Ar/3939)K	±1σ	(38Ar/3939)K	±1σ	(37Ar/3939)K	±1σ	(39Ar/3737)Ca	±1σ	(38Ar/3737)Ca	±1σ	(36Ar/3737)Ca	±1σ	(36Ar/3838)Cl	±1σ	Ca/K	±1σ	Cl/K	±1σ
		%	(Ma)	(Ma)			(%)		(cps)		(cps)		(cps)		(cps)		(cps)			(days)
	01A	18	100.084	0.333537	0.0872304	0.000454142	89.7093	3.33354	489076	386.893	131945	76.9604	1636.51	7.43473	48116.5	248.029	338.538	3.9048	2019-04-09 20:24:56	151.212	0.0168616	7.64989e-06	1.00093	13.5163	5.464e-10	28.201	FC-2	sanidine	0.0054	0.00014	0.0121	5e-05	0	0	0.000695	1.8e-05	1.96e-05	1.6e-06	0.000265	4e-06	263	0	2.32	0	0.227	0
X	02A	18	100.976	0.438768	0.10046	0.000507627	90.1041	3.36406	227213	197.441	60982.1	52.4553	752.159	5.03019	19310.9	95.8485	143.405	2.71378	2019-04-09 20:53:51	151.233	0.0168616	7.64989e-06	1.00093	13.5217	5.464e-10	28.201	FC-2	sanidine	0.0054	0.00014	0.0121	5e-05	0	0	0.000695	1.8e-05	1.96e-05	1.6e-06	0.000265	4e-06	263	0	2.32	0	0.227	0
	04A	18	100.146	0.289978	0.0889508	0.000449836	93.0153	3.33567	526715	418.876	147232	76.048	1800.69	7.74615	52600.2	263.678	309.17	3.4715	2019-04-09 21:42:37	151.266	0.0168616	7.64989e-06	1.00093	13.5307	5.464e-10	28.201	FC-2	sanidine	0.0054	0.00014	0.0121	5e-05	0	0	0.000695	1.8e-05	1.96e-05	1.6e-06	0.000265	4e-06	263	0	2.32	0	0.227	0
	05A	18	100.335	0.478715	0.0589124	0.000303957	90.3501	3.34212	286289	244.034	77715.7	56.6483	960.48	5.86667	41838.7	212.527	241.191	3.34686	2019-04-09 22:02:17	151.28	0.0168616	7.64989e-06	1.00093	13.5344	5.464e-10	28.201	FC-2	sanidine	0.0054	0.00014	0.0121	5e-05	0	0	0.000695	1.8e-05	1.96e-05	1.6e-06	0.000265	4e-06	263	0	2.32	0	0.227	0
X	06A	18	101.607	0.471118	0.105568	0.000556508	96.5281	3.38567	213543	163.614	60998.4	47.6754	742.351	4.87916	18359.6	95.4277	89.6052	3.01957	2019-04-09 22:31:03	151.3	0.0168616	7.64989e-06	1.00093	13.5397	5.464e-10	28.201	FC-2	sanidine	0.0054	0.00014	0.0121	5e-05	0	0	0.000695	1.8e-05	1.96e-05	1.6e-06	0.000265	4e-06	263	0	2.32	0	0.227	0
X	07A	18	100.982	0.408715	0.0791255	0.000414727	95.7293	3.36429	261025	211.612	74485.1	60.2468	899.452	4.76753	29874.5	154.083	143.211	2.86407	2019-04-09 22:50:59	151.314	0.0168616	7.64989e-06	1.00093	13.5434	5.464e-10	28.201	FC-2	sanidine	0.0054	0.00014	0.0121	5e-05	0	0	0.000695	1.8e-05	1.96e-05	1.6e-06	0.000265	4e-06	263	0	2.32	0	0.227	0
X	08A	18	101.237	0.390984	0.0771495	0.000398207	88.3055	3.37301	370821	291.807	97367.1	64.4965	1206.97	6.25113	40032.4	204.073	287.226	3.48634	2019-04-09 23:20:00	151.334	0.0168616	7.64989e-06	1.00093	13.5488	5.464e-10	28.201	FC-2	sanidine	0.0054	0.00014	0.0121	5e-05	0	0	0.000695	1.8e-05	1.96e-05	1.6e-06	0.000265	4e-06	263	0	2.32	0	0.227	0
	09A	18	100.022	0.392614	0.0872185	0.000445303	88.9665	3.33143	361489	282.495	96777.5	60.5149	1183.54	6.2899	35202.6	177.73	258.267	3.66315	2019-04-09 23:39:54	151.348	0.0168616	7.64989e-06	1.00094	13.5525	5.464e-10	28.201	FC-2	sanidine	0.0054	0.00014	0.0121	5e-05	0	0	0.000695	1.8e-05	1.96e-05	1.6e-06	0.000265	4e-06	263	0	2.32	0	0.227	0
	10A	18	100.34	0.309626	0.0812409	0.000432611	96.6655	3.3423	472822	377.561	137125	83.9312	1672.19	7.44093	53514.4	281.978	242.601	3.397	2019-04-10 00:08:25	151.368	0.0168616	7.64989e-06	1.00094	13.5578	5.464e-10	28.201	FC-2	sanidine	0.0054	0.00014	0.0121	5e-05	0	0	0.000695	1.8e-05	1.96e-05	1.6e-06	0.000265	4e-06	263	0	2.32	0	0.227	0
X	11A	18	101.001	0.28383	0.082789	0.000439301	94.598	3.36494	573272	447.024	161595	78.5795	1973.76	8.77224	61872.5	325.691	323.164	3.42492	2019-04-10 00:28:08	151.381	0.0168616	7.64989e-06	1.00094	13.5615	5.464e-10	28.201	FC-2	sanidine	0.0054	0.00014	0.0121	5e-05	0	0	0.000695	1.8e-05	1.96e-05	1.6e-06	0.000265	4e-06	263	0	2.32	0	0.227	0
	12A	18	100.009	0.481513	0.0945713	0.000543873	86.2884	3.33097	254474	219.616	66068.2	49.0546	823.679	5.55952	22146.3	125.877	195.297	3.27356	2019-04-10 00:56:36	151.401	0.0168616	7.64989e-06	1.00094	13.5668	5.464e-10	28.201	FC-2	sanidine	0.0054	0.00014	0.0121	5e-05	0	0	0.000695	1.8e-05	1.96e-05	1.6e-06	0.000265	4e-06	263	0	2.32	0	0.227	0
X	13A	18	100.984	0.382811	0.0794936	0.000410008	88.9426	3.36436	507241	404.832	134477	79.3813	1668.14	7.27503	53580.2	273.444	378.119	4.74048	2019-04-10 01:16:38	151.415	0.0168616	7.64989e-06	1.00094	13.5705	5.464e-10	28.201	FC-2	sanidine	0.0054	0.00014	0.0121	5e-05	0	0	0.000695	1.8e-05	1.96e-05	1.6e-06	0.000265	4e-06	263	0	2.32	0	0.227	0
	14A	18	99.8114	0.542675	0.105209	0.000555526	76.4236	3.32421	325803	303.458	75045.1	55.3326	959.61	5.93317	22603.9	117.829	337.242	4.3032	2019-04-10 01:45:27	151.435	0.0168616	7.64989e-06	1.00094	13.5759	5.464e-10	28.201	FC-2	sanidine	0.0054	0.00014	0.0121	5e-05	0	0	0.000695	1.8e-05	1.96e-05	1.6e-06	0.000265	4e-06	263	0	2.32	0	0.227	0
X	15A	18	100.92	0.315531	0.092735	0.000480589	92.6689	3.36217	506371	395.059	139887	81.8565	1728.36	8.39133	47771.2	245.152	293.725	3.91234	2019-04-10 02:05:05	151.449	0.0168616	7.64989e-06	1.00094	13.5795	5.464e-10	28.201	FC-2	sanidine	0.0054	0.00014	0.0121	5e-05	0	0	0.000695	1.8e-05	1.96e-05	1.6e-06	0.000265	4e-06	263	0	2.32	0	0.227	0
X	16A	18	100.922	0.332072	0.0868441	0.000477428	95.8787	3.36221	324375	254.945	92732.8	60.5207	1133.66	5.83476	33795.6	183.811	164.766	2.71377	2019-04-10 02:33:51	151.469	0.0168616	7.64989e-06	1.00094	13.5849	5.464e-10	28.201	FC-2	sanidine	0.0054	0.00014	0.0121	5e-05	0	0	0.000695	1.8e-05	1.96e-05	1.6e-06	0.000265	4e-06	263	0	2.32	0	0.227	0
X	17A	18	101.126	0.400138	0.108474	0.00061426	89.0331	3.36921	262091	220.335	69385.3	57.3761	861.394	4.85878	20252.9	113.13	167.951	2.78136	2019-04-10 02:53:48	151.482	0.0168616	7.64989e-06	1.00094	13.5886	5.464e-10	28.201	FC-2	sanidine	0.0054	0.00014	0.0121	5e-05	0	0	0.000695	1.8e-05	1.96e-05	1.6e-06	0.000265	4e-06	263	0	2.32	0	0.227	0
	18A	18	100.221	0.615317	0.0631643	0.000334739	89.1208	3.33824	261625	215.263	70111.5	54.539	868.419	5.101	35061.8	182.86	220.376	4.38943	2019-04-10 03:22:37	151.503	0.0168616	7.64989e-06	1.00094	13.594	5.464e-10	28.201	FC-2	sanidine	0.0054	0.00014	0.0121	5e-05	0	0	0.000695	1.8e-05	1.96e-05	1.6e-06	0.000265	4e-06	263	0	2.32	0	0.227	0
X	19A	18	101.297	0.363675	0.0818695	0.000433854	92.2308	3.37507	363353	280.717	99563.9	70.3044	1230.18	5.80191	38445.6	201.137	231.291	3.26902	2019-04-10 03:42:24	151.516	0.0168616	7.64989e-06	1.00094	13.5977	5.464e-10	28.201	FC-2	sanidine	0.0054	0.00014	0.0121	5e-05	0	0	0.000695	1.8e-05	1.96e-05	1.6e-06	0.000265	4e-06	263	0	2.32	0	0.227	0
	20A	18	99.9622	0.523191	0.0768721	0.000384746	89.4235	3.32937	319210	253.851	85990.2	65.7408	1053.56	6.19222	35340.5	174.073	238.922	4.58634	2019-04-10 04:11:17	151.536	0.0168616	7.64989e-06	1.00094	13.6031	5.464e-10	28.201	FC-2	sanidine	0.0054	0.00014	0.0121	5e-05	0	0	0.000695	1.8e-05	1.96e-05	1.6e-06	0.000265	4e-06	263	0	2.32	0	0.227	0
X	21A	18	100.814	0.509611	0.057456	0.000287335	86.7796	3.35853	219940	193.471	57072.3	47.4773	707.981	4.20645	31332.5	153.627	209.34	2.65933	2019-04-10 04:31:17	151.55	0.0168616	7.64989e-06	1.00094	13.6068	5.464e-10	28.201	FC-2	sanidine	0.0054	0.00014	0.0121	5e-05	0	0	0.000695	1.8e-05	1.96e-05	1.6e-06	0.000265	4e-06	263	0	2.32	0	0.227	0
X	22A	18	101.212	0.327468	0.0779828	0.000397947	93.3359	3.37217	512217	410.398	142184	86.2242	1730.62	7.57066	57567.7	290.498	319.422	3.80561	2019-04-10 05:00:05	151.57	0.0168616	7.64989e-06	1.00094	13.6122	5.464e-10	28.201	FC-2	sanidine	0.0054	0.00014	0.0121	5e-05	0	0	0.000695	1.8e-05	1.96e-05	1.6e-06	0.000265	4e-06	263	0	2.32	0	0.227	0
Weighted mean K/Ca ±2σ					0.0772542	0.0100207
Weighted mean Age ±2σ			100.133	0.281908	n=9/21	MSWD=*0.159
	Sample:	CT40			Identifier:	UW144:B23
	Material:	Plagioclase
									Corrected1
	N	Power	Age	±1σ	K/Ca	±1σ	%40Ar	40Ar*/39ArK	40Ar	±1σ	39Ar	±1σ	38Ar	±1σ	37Ar	±1σ	36Ar	±1σ	RunDate	Δt3	J	±1σ	39Ar Decay	37Ar Decay	LambdaK	MonitorAge	MonitorName	MonitorMaterial	(40Ar/3939)K	±1σ	(38Ar/3939)K	±1σ	(37Ar/3939)K	±1σ	(39Ar/3737)Ca	±1σ	(38Ar/3737)Ca	±1σ	(36Ar/3737)Ca	±1σ	(36Ar/3838)Cl	±1σ	Ca/K	±1σ	Cl/K	±1σ
		%	(Ma)	(Ma)			(%)		(cps)		(cps)		(cps)		(cps)		(cps)			(days)
	15A	18	100.079	0.413434	0.0761989	0.000411866	88.6386	3.33335	341555	274.271	91096.5	64.6538	1132.55	5.49065	38112.4	203.369	264.481	3.51393	2019-04-09 17:10:20	151.077	0.0168616	7.64989e-06	1.00093	13.4803	5.464e-10	28.201	FC-2	sanidine	0.0054	0.00014	0.0121	5e-05	0	0	0.000695	1.8e-05	1.96e-05	1.6e-06	0.000265	4e-06	263	0	2.32	0	0.227	0
	16A	18	100.646	0.360457	0.0912139	0.000506027	88.9107	3.35276	273314	225.862	72649.4	66.6882	900.29	5.30066	25397.6	138.471	190.968	2.38436	2019-04-09 17:39:08	151.097	0.0168616	7.64989e-06	1.00093	13.4856	5.464e-10	28.201	FC-2	sanidine	0.0054	0.00014	0.0121	5e-05	0	0	0.000695	1.8e-05	1.96e-05	1.6e-06	0.000265	4e-06	263	0	2.32	0	0.227	0
	18A	18	100.417	0.36452	0.0848915	0.000488691	91.053	3.34494	395582	318.653	107961	67.3209	1327.94	6.45573	40516.3	231.012	261.485	3.60653	2019-04-09 18:27:40	151.131	0.0168616	7.64989e-06	1.00093	13.4946	5.464e-10	28.201	FC-2	sanidine	0.0054	0.00014	0.0121	5e-05	0	0	0.000695	1.8e-05	1.96e-05	1.6e-06	0.000265	4e-06	263	0	2.32	0	0.227	0
	19A	18	100.551	0.3906	0.0908046	0.000524428	92.7325	3.34951	233596	207.366	64824.9	52.6408	802.883	4.70058	22742.7	129.592	137.044	2.41097	2019-04-09 18:47:25	151.145	0.0168616	7.64989e-06	1.00093	13.4983	5.464e-10	28.201	FC-2	sanidine	0.0054	0.00014	0.0121	5e-05	0	0	0.000695	1.8e-05	1.96e-05	1.6e-06	0.000265	4e-06	263	0	2.32	0	0.227	0
	20A	18	99.8723	0.348095	0.0834519	0.000458333	87.7427	3.32629	600613	455.011	158853	85.4357	1989.25	8.55573	60599.7	329.981	460.571	4.94333	2019-04-09 19:16:24	151.165	0.0168616	7.64989e-06	1.00093	13.5036	5.464e-10	28.201	FC-2	sanidine	0.0054	0.00014	0.0121	5e-05	0	0	0.000695	1.8e-05	1.96e-05	1.6e-06	0.000265	4e-06	263	0	2.32	0	0.227	0
	21A	18	99.5297	0.373909	0.0820144	0.000447261	93.6036	3.31457	523716	413.212	148299	76.6872	1816.65	7.98765	57545.8	311.214	315.506	5.14724	2019-04-09 19:36:21	151.179	0.0168616	7.64989e-06	1.00093	13.5073	5.464e-10	28.201	FC-2	sanidine	0.0054	0.00014	0.0121	5e-05	0	0	0.000695	1.8e-05	1.96e-05	1.6e-06	0.000265	4e-06	263	0	2.32	0	0.227	0
	22A	18	99.9544	0.350204	0.084438	0.000439263	92.2963	3.3291	389202	299.662	108185	68.3567	1321.72	6.20827	40763	209.699	244.437	3.41948	2019-04-09 20:05:07	151.199	0.0168616	7.64989e-06	1.00093	13.5127	5.464e-10	28.201	FC-2	sanidine	0.0054	0.00014	0.0121	5e-05	0	0	0.000695	1.8e-05	1.96e-05	1.6e-06	0.000265	4e-06	263	0	2.32	0	0.227	0
Weighted mean K/Ca ±2σ					0.0840121	0.00393351
Weighted mean Age ±2σ			100.144	0.319576	n=7/7	MSWD=1.201
Notes:
1Corrected: Isotopic intensities corrected for blank, baseline, radioactivity decay and detector intercalibration, not for interfering reactions.
3Time interval (days) between end of irradiation and beginning of analysis.
X symbol preceding sample ID denotes analyses excluded from weighted-mean age calculations.
Errors quoted for individual analyses include analytical error only, without interfering reaction or J uncertainties.
Decay constants and isotopic abundances after Min et al. (2000)
Ages calculated relative to Fish Canyon sanidine interlaboratory standard at 28.201 Ma (Kuiper et al. 2008)
