# Supplementary material for: 100 Ma sweat bee nests: Early and rapid co-diversification of crown bees and flowering plants
Source: PLoS One. 2020 Jan 29;15(1):e0227789. doi: 10.1371/journal.pone.0227789 (PMC6989152; doi:10.1371/journal.pone.0227789)
Supplement: S2 Table — (XLSX) [file pone.0227789.s005.xlsx]

## Sheet: PubInfo_18S
S3 Table: Accession numbers and complementary data of partial sequences downloaded for 18 ribosomal subunits.
	Accession number	Species	Authors	Year	Title	Journal	Pubmed_id	Info add1	Info add2
1	AY995646.1	Agapostemon tyleri	Danforth,B.N.; Sipes,S.; Fang,J.; Brady,S.G.	2006	The history of early bee diversification based on five genes plus morphology	Proc. Natl. Acad. Sci. U.S.A. 103 (41), 15118-15123 (2006)	17015826	specimen_voucher	Agty230
2	AY995594.1	Alocandrena porterae	Danforth,B.N.; Sipes,S.; Fang,J.; Brady,S.G.	2006	The history of early bee diversification based on five genes plus morphology	Proc. Natl. Acad. Sci. U.S.A. 103 (41), 15118-15123 (2006)	17015826	specimen_voucher	Alpo49ja
3	AY995598.1	Andrena brooksi	Danforth,B.N.; Sipes,S.; Fang,J.; Brady,S.G.	2006	The history of early bee diversification based on five genes plus morphology	Proc. Natl. Acad. Sci. U.S.A. 103 (41), 15118-15123 (2006)	17015826	specimen_voucher	Ansp643
4	GU244593.1	Anthophora urbana	Cardinal,S., Straka,J. and Danforth,B.N.	2010	Comprehensive phylogeny of apid bees reveals the evolutionary origins and antiquity of cleptoparasitism	Proc. Natl. Acad. Sci. U.S.A. 107 (37), 16207-16211 (2010)	20805492	specimen_voucher	aant_504
5	HM750231.1	Apis cerana	Cardinal,S., Straka,J. and Danforth,B.N.	2010	Comprehensive phylogeny of apid bees reveals the evolutionary origins and antiquity of cleptoparasitism	Proc. Natl. Acad. Sci. U.S.A. 107 (37), 16207-16211 (2010)	20805492	specimen_voucher	n/a
6	AY995647.1	Augochlorella pomoniella	Danforth,B.N.; Sipes,S.; Fang,J.; Brady,S.G.	2006	The history of early bee diversification based on five genes plus morphology	Proc. Natl. Acad. Sci. U.S.A. 103 (41), 15118-15123 (2006)	17015826	specimen_voucher	Aupo592
7	GU320087.1	Augochloropsis metallica	Cardinal,S.C.; Danforth,B.N.	Unpublished	Simultaneous origins of bees and eudicots: implications for Darwin's abominable mystery	Unpublished	NA	specimen_voucher	haug334
8	AY995599.1	Calliopsis anthidia	Danforth,B.N.; Sipes,S.; Fang,J.; Brady,S.G.	2006	The history of early bee diversification based on five genes plus morphology	Proc. Natl. Acad. Sci. U.S.A. 103 (41), 15118-15123 (2006)	17015826	specimen_voucher	Caan597
9	AY995601.1	Calliopsis pugionis	Danforth,B.N.; Sipes,S.; Fang,J.; Brady,S.G.	2006	The history of early bee diversification based on five genes plus morphology	Proc. Natl. Acad. Sci. U.S.A. 103 (41), 15118-15123 (2006)	17015826	specimen_voucher	Capu509
10	AY995626.1	Callohesma calliopsella	Danforth,B.N.; Sipes,S.; Fang,J.; Brady,S.G.	2006	The history of early bee diversification based on five genes plus morphology	Proc. Natl. Acad. Sci. U.S.A. 103 (41), 15118-15123 (2006)	17015826	specimen_voucher|old_name	Euca688|Euryglossa calliopsella
11	AY995620.1	Callomelitta antipodes	Danforth,B.N.; Sipes,S.; Fang,J.; Brady,S.G.	2006	The history of early bee diversification based on five genes plus morphology	Proc. Natl. Acad. Sci. U.S.A. 103 (41), 15118-15123 (2006)	17015826	specimen_voucher	Cman687
12	AY995623.1	Caupolicana vestita	Danforth,B.N.; Sipes,S.; Fang,J.; Brady,S.G.	2006	The history of early bee diversification based on five genes plus morphology	Proc. Natl. Acad. Sci. U.S.A. 103 (41), 15118-15123 (2006)	17015826	specimen_voucher	Cpve848
13	AY995624.1	Caupolicana yarrowi	Danforth,B.N.; Sipes,S.; Fang,J.; Brady,S.G.	2006	The history of early bee diversification based on five genes plus morphology	Proc. Natl. Acad. Sci. U.S.A. 103 (41), 15118-15123 (2006)	17015826	specimen_voucher	Cpya654
14	AY995619.1	Chilicola styliventris	Danforth,B.N.; Sipes,S.; Fang,J.; Brady,S.G.	2006	The history of early bee diversification based on five genes plus morphology	Proc. Natl. Acad. Sci. U.S.A. 103 (41), 15118-15123 (2006)	17015826	specimen_voucher|old_name	Chsp800|Chilicola styliventris(?)
15	AY995636.1	Chilicolletes delahozii	Danforth,B.N.; Sipes,S.; Fang,J.; Brady,S.G.	2006	The history of early bee diversification based on five genes plus morphology	Proc. Natl. Acad. Sci. U.S.A. 103 (41), 15118-15123 (2006)	17015826	specimen_voucher|old_name	Lesp568|Leioproctus (Chilicolletes) delahozii
16	AY995618.1	Chilimelissa rozeni	Danforth,B.N.; Sipes,S.; Fang,J.; Brady,S.G.	2006	The history of early bee diversification based on five genes plus morphology	Proc. Natl. Acad. Sci. U.S.A. 103 (41), 15118-15123 (2006)	17015826	specimen_voucher	Chrz857
17	AY995621.1	Colletes inaequalis	Danforth,B.N.; Sipes,S.; Fang,J.; Brady,S.G.	2006	The history of early bee diversification based on five genes plus morphology	Proc. Natl. Acad. Sci. U.S.A. 103 (41), 15118-15123 (2006)	17015826	specimen_voucher	Coin450
18	AY995648.1	Conanthalictus wilmattae	Danforth,B.N.; Sipes,S.; Fang,J.; Brady,S.G.	2006	The history of early bee diversification based on five genes plus morphology	Proc. Natl. Acad. Sci. U.S.A. 103 (41), 15118-15123 (2006)	17015826	specimen_voucher	Cowi351
19	GU320086.1	Ctenocolletes smaragdinus	Cardinal,S.C.; Danforth,B.N.	Unpublished	Simultaneous origins of bees and eudicots: implications for Darwin's abominable mystery	Unpublished	NA	specimen_voucher	sten122
20	AY995660.1	Dasypoda argentata	Danforth,B.N.; Sipes,S.; Fang,J.; Brady,S.G.	2006	The history of early bee diversification based on five genes plus morphology	Proc. Natl. Acad. Sci. U.S.A. 103 (41), 15118-15123 (2006)	17015826	specimen_voucher	Daar973
21	AY995661.1	Dasypoda hirtipes	Danforth,B.N.; Sipes,S.; Fang,J.; Brady,S.G.	2006	The history of early bee diversification based on five genes plus morphology	Proc. Natl. Acad. Sci. U.S.A. 103 (41), 15118-15123 (2006)	17015826	specimen_voucher	Dahi975
22	AY995662.1	Dasypoda visnaga	Danforth,B.N.; Sipes,S.; Fang,J.; Brady,S.G.	2006	The history of early bee diversification based on five genes plus morphology	Proc. Natl. Acad. Sci. U.S.A. 103 (41), 15118-15123 (2006)	17015826	specimen_voucher	Davi979
23	AY995653.1	Dieunomia nevadensis	Danforth,B.N.; Sipes,S.; Fang,J.; Brady,S.G.	2006	The history of early bee diversification based on five genes plus morphology	Proc. Natl. Acad. Sci. U.S.A. 103 (41), 15118-15123 (2006)	17015826	specimen_voucher	None207
24	AY995625.1	Diphaglossa gayi	Danforth,B.N.; Sipes,S.; Fang,J.; Brady,S.G.	2006	The history of early bee diversification based on five genes plus morphology	Proc. Natl. Acad. Sci. U.S.A. 103 (41), 15118-15123 (2006)	17015826	specimen_voucher	Diga850
25	AY995650.1	Dufourea mulleri	Danforth,B.N.; Sipes,S.; Fang,J.; Brady,S.G.	2006	The history of early bee diversification based on five genes plus morphology	Proc. Natl. Acad. Sci. U.S.A. 103 (41), 15118-15123 (2006)	17015826	specimen_voucher	Dumu 233
26	AY995627.1	Euryglossina globuliceps	Danforth,B.N.; Sipes,S.; Fang,J.; Brady,S.G.	2006	The history of early bee diversification based on five genes plus morphology	Proc. Natl. Acad. Sci. U.S.A. 103 (41), 15118-15123 (2006)	17015826	specimen_voucher	Eugl692
27	AY995632.1	Goniocolletes fimbriatinus	Danforth,B.N.; Sipes,S.; Fang,J.; Brady,S.G.	2006	The history of early bee diversification based on five genes plus morphology	Proc. Natl. Acad. Sci. U.S.A. 103 (41), 15118-15123 (2006)	17015826	specimen_voucher|old_name	Lefm702|Leioproctus fimbriatinus
28	AY995651.1	Halictus rubicundus	Danforth,B.N.; Sipes,S.; Fang,J.; Brady,S.G.	2006	The history of early bee diversification based on five genes plus morphology	Proc. Natl. Acad. Sci. U.S.A. 103 (41), 15118-15123 (2006)	17015826	specimen_voucher	Haru32
29	AY995664.1	Hesperapis larreae	Danforth,B.N.; Sipes,S.; Fang,J.; Brady,S.G.	2006	The history of early bee diversification based on five genes plus morphology	Proc. Natl. Acad. Sci. U.S.A. 103 (41), 15118-15123 (2006)	17015826	specimen_voucher	Hela488
30	AY995667.1	Hesperapis sp. Hesp940	Danforth,B.N.; Sipes,S.; Fang,J.; Brady,S.G.	2006	The history of early bee diversification based on five genes plus morphology	Proc. Natl. Acad. Sci. U.S.A. 103 (41), 15118-15123 (2006)	17015826	specimen_voucher	Hesp940
31	AY995628.1	Hylaeus amiculus	Danforth,B.N.; Sipes,S.; Fang,J.; Brady,S.G.	2006	The history of early bee diversification based on five genes plus morphology	Proc. Natl. Acad. Sci. U.S.A. 103 (41), 15118-15123 (2006)	17015826	specimen_voucher|old_name	Hyam698|Hylaeus (Gnathoporosopus) amiculus
32	AY995630.1	Hylaeus elegans	Danforth,B.N.; Sipes,S.; Fang,J.; Brady,S.G.	2006	The history of early bee diversification based on five genes plus morphology	Proc. Natl. Acad. Sci. U.S.A. 103 (41), 15118-15123 (2006)	17015826	specimen_voucher	Hyel697
33	AY995631.1	Hylaeus proximus	Danforth,B.N.; Sipes,S.; Fang,J.; Brady,S.G.	2006	The history of early bee diversification based on five genes plus morphology	Proc. Natl. Acad. Sci. U.S.A. 103 (41), 15118-15123 (2006)	17015826	specimen_voucher|old_name	Hypr699|Hylaeus (Rhodohylaeus) proximus
34	GU320090.1	Lasioglossum hybodinum	Cardinal,S.C.; Danforth,B.N.	Unpublished	Simultaneous origins of bees and eudicots: implications for Darwin's abominable mystery	Unpublished	NA	specimen_voucher	hhal299
35	AY995634.1	Leioproctus plumosus	Danforth,B.N.; Sipes,S.; Fang,J.; Brady,S.G.	2006	The history of early bee diversification based on five genes plus morphology	Proc. Natl. Acad. Sci. U.S.A. 103 (41), 15118-15123 (2006)	17015826	specimen_voucher	Lepl706
36	AY995644.1	Leioproctus sp. BND-2004	Danforth,B.N.; Sipes,S.; Fang,J.; Brady,S.G.	2006	The history of early bee diversification based on five genes plus morphology	Proc. Natl. Acad. Sci. U.S.A. 103 (41), 15118-15123 (2006)	17015826	specimen_voucher|old_name	Lesp851|Leioproctus sp. Lesp851
37	AY995669.1	Macropis europaea	Danforth,B.N.; Sipes,S.; Fang,J.; Brady,S.G.	2006	The history of early bee diversification based on five genes plus morphology	Proc. Natl. Acad. Sci. U.S.A. 103 (41), 15118-15123 (2006)	17015826	specimen_voucher	Maeu980
38	AY995670.1	Macropis nuda	Danforth,B.N.; Sipes,S.; Fang,J.; Brady,S.G.	2006	The history of early bee diversification based on five genes plus morphology	Proc. Natl. Acad. Sci. U.S.A. 103 (41), 15118-15123 (2006)	17015826	specimen_voucher	Manu17ja
39	AY995605.1	Megandrena enceliae	Danforth,B.N.; Sipes,S.; Fang,J.; Brady,S.G.	2006	The history of early bee diversification based on five genes plus morphology	Proc. Natl. Acad. Sci. U.S.A. 103 (41), 15118-15123 (2006)	17015826	specimen_voucher	Mgen31ja
40	AY995674.1	Meganomia binghami	Danforth,B.N.; Sipes,S.; Fang,J.; Brady,S.G.	2006	The history of early bee diversification based on five genes plus morphology	Proc. Natl. Acad. Sci. U.S.A. 103 (41), 15118-15123 (2006)	17015826	specimen_voucher	Mgbg1021
41	AY995671.1	Melitta capensis	Danforth,B.N.; Sipes,S.; Fang,J.; Brady,S.G.	2006	The history of early bee diversification based on five genes plus morphology	Proc. Natl. Acad. Sci. U.S.A. 103 (41), 15118-15123 (2006)	17015826	specimen_voucher	Meca942
42	AY995672.1	Melitta eickworti	Danforth,B.N.; Sipes,S.; Fang,J.; Brady,S.G.	2006	The history of early bee diversification based on five genes plus morphology	Proc. Natl. Acad. Sci. U.S.A. 103 (41), 15118-15123 (2006)	17015826	specimen_voucher	Meew508
43	AY995673.1	Melitta leporina	Danforth,B.N.; Sipes,S.; Fang,J.; Brady,S.G.	2006	The history of early bee diversification based on five genes plus morphology	Proc. Natl. Acad. Sci. U.S.A. 103 (41), 15118-15123 (2006)	17015826	specimen_voucher	Mele981
44	AY995606.1	Melitturga clavicornis	Danforth,B.N.; Sipes,S.; Fang,J.; Brady,S.G.	2006	The history of early bee diversification based on five genes plus morphology	Proc. Natl. Acad. Sci. U.S.A. 103 (41), 15118-15123 (2006)	17015826	specimen_voucher	Mtcl959
45	GU320089.1	Mexalictus arizonensis	Cardinal,S.C.; Danforth,B.N.	Unpublished	Simultaneous origins of bees and eudicots: implications for Darwin's abominable mystery	Unpublished	NA	specimen_voucher	hhal98
46	AY995652.1	Nomioides facilis	Danforth,B.N.; Sipes,S.; Fang,J.; Brady,S.G.	2006	The history of early bee diversification based on five genes plus morphology	Proc. Natl. Acad. Sci. U.S.A. 103 (41), 15118-15123 (2006)	17015826	specimen_voucher	Nmsp243
47	AY995612.1	Panurgus calcaratus	Danforth,B.N.; Sipes,S.; Fang,J.; Brady,S.G.	2006	The history of early bee diversification based on five genes plus morphology	Proc. Natl. Acad. Sci. U.S.A. 103 (41), 15118-15123 (2006)	17015826	specimen_voucher|old_name	Pnca514|Panurgus calcarata
48	GU320091.1	Patellapis abessinica	Cardinal,S.C.; Danforth,B.N.	Unpublished	Simultaneous origins of bees and eudicots: implications for Darwin's abominable mystery	Unpublished	NA	specimen_voucher	hhak950
49	AY995654.1	Penapis penai	Danforth,B.N.; Sipes,S.; Fang,J.; Brady,S.G.	2006	The history of early bee diversification based on five genes plus morphology	Proc. Natl. Acad. Sci. U.S.A. 103 (41), 15118-15123 (2006)	17015826	specimen_voucher	Pnpe572
50	GU244679.1	Promelitta alboclypeata	Cardinal,S.; Straka,J.; Danforth,B.N.	2010	Comprehensive phylogeny of apid bees reveals the evolutionary origins and antiquity of cleptoparasitism	Proc. Natl. Acad. Sci. U.S.A. 107 (37), 16207-16211 (2010)	20805492	specimen_voucher	dpro_sc230
51	AY995617.1	Protoxaea gloriosa	Danforth,B.N.; Sipes,S.; Fang,J.; Brady,S.G.	2006	The history of early bee diversification based on five genes plus morphology	Proc. Natl. Acad. Sci. U.S.A. 103 (41), 15118-15123 (2006)	17015826	specimen_voucher	Pxgl226
52	AY995655.1	Pseudapis unidentata albocincta	Danforth,B.N.; Sipes,S.; Fang,J.; Brady,S.G.	2006	The history of early bee diversification based on five genes plus morphology	Proc. Natl. Acad. Sci. U.S.A. 103 (41), 15118-15123 (2006)	17015826	sub_species|specimen_voucher	albocincta|Psun241
53	AY995675.1	Rediviva macgregori	Danforth,B.N.; Sipes,S.; Fang,J.; Brady,S.G.	2006	The history of early bee diversification based on five genes plus morphology	Proc. Natl. Acad. Sci. U.S.A. 103 (41), 15118-15123 (2006)	17015826	old_name|specimen_voucher	Rediviva mcgregori|Rvmc945
54	AY995676.1	Redivivoides simulans	Danforth,B.N.; Sipes,S.; Fang,J.; Brady,S.G.	2006	The history of early bee diversification based on five genes plus morphology	Proc. Natl. Acad. Sci. U.S.A. 103 (41), 15118-15123 (2006)	17015826	specimen_voucher	Rvsi946
55	AY995656.1	Rophites algirus	Danforth,B.N.; Sipes,S.; Fang,J.; Brady,S.G.	2006	The history of early bee diversification based on five genes plus morphology	Proc. Natl. Acad. Sci. U.S.A. 103 (41), 15118-15123 (2006)	17015826	specimen_voucher	Roal968
56	GU320088.1	Ruizantheda mutabilis	Cardinal,S.C.; Danforth,B.N.	Unpublished	Simultaneous origins of bees and eudicots: implications for Darwin's abominable mystery	Unpublished	NA	specimen_voucher	hcae574
57	AY995668.1	Samba griseonigra	Danforth,B.N.; Sipes,S.; Fang,J.; Brady,S.G.	2006	The history of early bee diversification based on five genes plus morphology	Proc. Natl. Acad. Sci. U.S.A. 103 (41), 15118-15123 (2006)	17015826	specimen_voucher|old_name	Hpgr939|Haplomelitta griseonigra
58	AY995638.1	Scrapter erubescens	Danforth,B.N.; Sipes,S.; Fang,J.; Brady,S.G.	2006	The history of early bee diversification based on five genes plus morphology	Proc. Natl. Acad. Sci. U.S.A. 103 (41), 15118-15123 (2006)	17015826	specimen_voucher	Scer901
59	AY995639.1	Scrapter heterodoxus	Danforth,B.N.; Sipes,S.; Fang,J.; Brady,S.G.	2006	The history of early bee diversification based on five genes plus morphology	Proc. Natl. Acad. Sci. U.S.A. 103 (41), 15118-15123 (2006)	17015826	specimen_voucher	Scht903
60	AY995640.1	Scrapter niger	Danforth,B.N.; Sipes,S.; Fang,J.; Brady,S.G.	2006	The history of early bee diversification based on five genes plus morphology	Proc. Natl. Acad. Sci. U.S.A. 103 (41), 15118-15123 (2006)	17015826	specimen_voucher	Scng905
61	AY995641.1	Scrapter ruficornis	Danforth,B.N.; Sipes,S.; Fang,J.; Brady,S.G.	2006	The history of early bee diversification based on five genes plus morphology	Proc. Natl. Acad. Sci. U.S.A. 103 (41), 15118-15123 (2006)	17015826	specimen_voucher	Scrc937
62	GU320092.1	Sphecodes ranunculi	Cardinal,S.C.; Danforth,B.N.	Unpublished	Simultaneous origins of bees and eudicots: implications for Darwin's abominable mystery	Unpublished	NA	specimen_voucher	hsph337
63	AY995677.1	Stenotritus sp. BND-2004	Danforth,B.N.; Sipes,S.; Fang,J.; Brady,S.G.	2006	The history of early bee diversification based on five genes plus morphology	Proc. Natl. Acad. Sci. U.S.A. 103 (41), 15118-15123 (2006)	17015826	specimen_voucher|old_name	Stsp1015|Stenotritus sp. Stsp1015
64	AY995657.1	Systropha curvicornis	Danforth,B.N.; Sipes,S.; Fang,J.; Brady,S.G.	2006	The history of early bee diversification based on five genes plus morphology	Proc. Natl. Acad. Sci. U.S.A. 103 (41), 15118-15123 (2006)	17015826	specimen_voucher	Sycu350
65	AY995642.1	Trichocolletes sp. BND-2004	Danforth,B.N.; Sipes,S.; Fang,J.; Brady,S.G.	2006	The history of early bee diversification based on five genes plus morphology	Proc. Natl. Acad. Sci. U.S.A. 103 (41), 15118-15123 (2006)	17015826	specimen_voucher|old_name	Trsp708|Trichocolletes sp. Trsp708
66	GU244688.1	Trichothurgus herbsti	Cardinal,S., Straka,J. and Danforth,B.N.	2010	Comprehensive phylogeny of apid bees reveals the evolutionary origins and antiquity of cleptoparasitism	Proc. Natl. Acad. Sci. U.S.A. 107 (37), 16207-16211 (2010)	20805492	specimen_voucher	mlit_1275
67	AY995643.1	Xanthesma furcifera	Danforth,B.N.; Sipes,S.; Fang,J.; Brady,S.G.	2006	The history of early bee diversification based on five genes plus morphology	Proc. Natl. Acad. Sci. U.S.A. 103 (41), 15118-15123 (2006)	17015826	specimen_voucher	Xnfu709
68	AY995658.1	Xeralictus bicuspidariae	Danforth,B.N.; Sipes,S.; Fang,J.; Brady,S.G.	2006	The history of early bee diversification based on five genes plus morphology	Proc. Natl. Acad. Sci. U.S.A. 103 (41), 15118-15123 (2006)	17015826	specimen_voucher	Xrbi566
