# Supplementary material for: 100 Ma sweat bee nests: Early and rapid co-diversification of crown bees and flowering plants
Source: PLoS One. 2020 Jan 29;15(1):e0227789. doi: 10.1371/journal.pone.0227789 (PMC6989152; doi:10.1371/journal.pone.0227789)
Supplement: S3 Table — (XLSX) [file pone.0227789.s006.xlsx]

## Sheet: PubInfo_28S
S4 Table: Accession numbers and complementary data of partial sequencies downloaded for 28 ribosomal subunits.
	Accession number	Species	Authors	Year	Title	Journal	Pubmed_id	Info_add1	Info_add2
1	AY654506.1	Agapostemon tyleri	Danforth,B.N.; Fang,J.; Sipes,S.	2006	Analysis of family-level relationships in bees (Hymenoptera: Apiformes) using 28S and two previously unexplored nuclear genes: CAD and RNA polymerase II	Mol. Phylogenet. Evol. 39 (2), 358-372 (2006)	16412668	specimen_voucher	Agty230
2	AY654473.1	Alocandrena porterae	Danforth,B.N.; Fang,J.; Sipes,S.	2006	Analysis of family-level relationships in bees (Hymenoptera: Apiformes) using 28S and two previously unexplored nuclear genes: CAD and RNA polymerase II	Mol. Phylogenet. Evol. 39 (2), 358-372 (2006)	16412668	specimen_voucher	Alpo49ja
3	AY654474.1	Andrena sp. Ansp643	Danforth,B.N.; Fang,J.; Sipes,S.	2006	Analysis of family-level relationships in bees (Hymenoptera: Apiformes) using 28S and two previously unexplored nuclear genes: CAD and RNA polymerase II	Mol. Phylogenet. Evol. 39 (2), 358-372 (2006)	16412668	specimen_voucher	Ansp643
4	GU244755.1	Anthophora urbana	Cardinal,S.; Straka,J.; Danforth,B.N.	2010	Comprehensive phylogeny of apid bees reveals the evolutionary origins and antiquity of cleptoparasitism	Proc. Natl. Acad. Sci. U.S.A. 107 (37), 16207-16211 (2010)	20805492	specimen_voucher	aant_504
5	HM750244.1	Apis cerana	Cardinal,S.; Straka,J.; Danforth,B.N.	2010	Comprehensive phylogeny of apid bees reveals the evolutionary origins and antiquity of cleptoparasitism	Proc. Natl. Acad. Sci. U.S.A. 107 (37), 16207-16211 (2010)	20805492	specimen_voucher	N/A
6	AY654507.1	Augochlorella pomoniella	Danforth,B.N.; Fang,J.; Sipes,S.	2006	Analysis of family-level relationships in bees (Hymenoptera: Apiformes) using 28S and two previously unexplored nuclear genes: CAD and RNA polymerase II	Mol. Phylogenet. Evol. 39 (2), 358-372 (2006)	16412668	specimen_voucher	Aupo592
7	GU320093.1	Augochloropsis metallica	Cardinal,S.C.; Danforth,B.N.	Unpublished	Simultaneous origins of bees and eudicots: implications for Darwin's abominable mystery	Unpublished	NA	specimen_voucher	haug334
8	AY654475.1	Calliopsis anthidia	Danforth,B.N.; Fang,J.; Sipes,S.	2006	Analysis of family-level relationships in bees (Hymenoptera: Apiformes) using 28S and two previously unexplored nuclear genes: CAD and RNA polymerase II	Mol. Phylogenet. Evol. 39 (2), 358-372 (2006)	16412668	specimen_voucher	Caan597
9	AY654477.1	Calliopsis pugionis	Danforth,B.N.; Fang,J.; Sipes,S.	2006	Analysis of family-level relationships in bees (Hymenoptera: Apiformes) using 28S and two previously unexplored nuclear genes: CAD and RNA polymerase II	Mol. Phylogenet. Evol. 39 (2), 358-372 (2006)	16412668	specimen_voucher	Capu509
10	AY654489.1	Callohesma calliopsella	Danforth,B.N.; Fang,J.; Sipes,S.	2006	Analysis of family-level relationships in bees (Hymenoptera: Apiformes) using 28S and two previously unexplored nuclear genes: CAD and RNA polymerase II	Mol. Phylogenet. Evol. 39 (2), 358-372 (2006)	16412668	specimen_voucher|old_name	Euca688|Euryglossa calliopsella
11	AY654483.1	Callomelitta antipodes	Danforth,B.N.; Fang,J.; Sipes,S.	2006	Analysis of family-level relationships in bees (Hymenoptera: Apiformes) using 28S and two previously unexplored nuclear genes: CAD and RNA polymerase II	Mol. Phylogenet. Evol. 39 (2), 358-372 (2006)	16412668	specimen_voucher	Cman687
12	AY654486.1	Caupolicana vestita	Danforth,B.N.; Fang,J.; Sipes,S.	2006	Analysis of family-level relationships in bees (Hymenoptera: Apiformes) using 28S and two previously unexplored nuclear genes: CAD and RNA polymerase II	Mol. Phylogenet. Evol. 39 (2), 358-372 (2006)	16412668	specimen_voucher	Cpve848
13	AY654487.1	Caupolicana yarrowi	Danforth,B.N.; Fang,J.; Sipes,S.	2006	Analysis of family-level relationships in bees (Hymenoptera: Apiformes) using 28S and two previously unexplored nuclear genes: CAD and RNA polymerase II	Mol. Phylogenet. Evol. 39 (2), 358-372 (2006)	16412668	specimen_voucher	Cpya654
14	AY654482.1	Chilicola styliventris	Danforth,B.N.; Fang,J.; Sipes,S.	2006	Analysis of family-level relationships in bees (Hymenoptera: Apiformes) using 28S and two previously unexplored nuclear genes: CAD and RNA polymerase II	Mol. Phylogenet. Evol. 39 (2), 358-372 (2006)	16412668	specimen_voucher	Chsp800
15	DQ872762.1	Chilicolletes delahozii	Almeida,E.A.; Danforth,B.N.	2009	Phylogeny of colletid bees (Hymenoptera: Colletidae) inferred from four nuclear genes	Mol. Phylogenet. Evol. 50 (2), 290-309 (2009)	18992829	specimen_voucher	Lesp568
16	AY654481.1	Chilimelissa rozeni	Danforth,B.N.; Fang,J.; Sipes,S.	2006	Analysis of family-level relationships in bees (Hymenoptera: Apiformes) using 28S and two previously unexplored nuclear genes: CAD and RNA polymerase II	Mol. Phylogenet. Evol. 39 (2), 358-372 (2006)	16412668	specimen_voucher	Chrz857
17	AY654484.1	Colletes inaequalis	Danforth,B.N.; Fang,J.; Sipes,S.	2006	Analysis of family-level relationships in bees (Hymenoptera: Apiformes) using 28S and two previously unexplored nuclear genes: CAD and RNA polymerase II	Mol. Phylogenet. Evol. 39 (2), 358-372 (2006)	16412668	specimen_voucher	Coin450
18	AY654508.1	Conanthalictus wilmattae	Danforth,B.N.; Fang,J.; Sipes,S.	2006	Analysis of family-level relationships in bees (Hymenoptera: Apiformes) using 28S and two previously unexplored nuclear genes: CAD and RNA polymerase II	Mol. Phylogenet. Evol. 39 (2), 358-372 (2006)	16412668	specimen_voucher	Cowi351
19	DQ768461.1	Ctenocolletes smaragdinus	Almeida,E.A.; Danforth,B.N.	2009	Phylogeny of colletid bees (Hymenoptera: Colletidae) inferred from four nuclear genes	Mol. Phylogenet. Evol. 50 (2), 290-309 (2009)	18992829	specimen_voucher	EA0122
20	AY654518.1	Dasypoda argentata	Danforth,B.N.; Fang,J.; Sipes,S.	2006	Analysis of family-level relationships in bees (Hymenoptera: Apiformes) using 28S and two previously unexplored nuclear genes: CAD and RNA polymerase II	Mol. Phylogenet. Evol. 39 (2), 358-372 (2006)	16412668	specimen_voucher	Daar973
21	AY654519.1	Dasypoda hirtipes	Danforth,B.N.; Fang,J.; Sipes,S.	2006	Analysis of family-level relationships in bees (Hymenoptera: Apiformes) using 28S and two previously unexplored nuclear genes: CAD and RNA polymerase II	Mol. Phylogenet. Evol. 39 (2), 358-372 (2006)	16412668	specimen_voucher	Dahi975
22	AY654520.1	Dasypoda visnaga	Danforth,B.N.; Fang,J.; Sipes,S.	2006	Analysis of family-level relationships in bees (Hymenoptera: Apiformes) using 28S and two previously unexplored nuclear genes: CAD and RNA polymerase II	Mol. Phylogenet. Evol. 39 (2), 358-372 (2006)	16412668	specimen_voucher	Davi977
23	AY654512.1	Dieunomia nevadensis	Danforth,B.N.; Fang,J.; Sipes,S.	2006	Analysis of family-level relationships in bees (Hymenoptera: Apiformes) using 28S and two previously unexplored nuclear genes: CAD and RNA polymerase II	Mol. Phylogenet. Evol. 39 (2), 358-372 (2006)	16412668	specimen_voucher	None207
24	AY654488.1	Diphaglossa gayi	Danforth,B.N.; Fang,J.; Sipes,S.	2006	Analysis of family-level relationships in bees (Hymenoptera: Apiformes) using 28S and two previously unexplored nuclear genes: CAD and RNA polymerase II	Mol. Phylogenet. Evol. 39 (2), 358-372 (2006)	16412668	specimen_voucher	Diga850
25	AY654509.1	Dufourea mulleri	Danforth,B.N.; Fang,J.; Sipes,S.	2006	Analysis of family-level relationships in bees (Hymenoptera: Apiformes) using 28S and two previously unexplored nuclear genes: CAD and RNA polymerase II	Mol. Phylogenet. Evol. 39 (2), 358-372 (2006)	16412668	specimen_voucher	Dumu233
26	AY654490.1	Euryglossina globuliceps	Danforth,B.N.; Fang,J.; Sipes,S.	2006	Analysis of family-level relationships in bees (Hymenoptera: Apiformes) using 28S and two previously unexplored nuclear genes: CAD and RNA polymerase II	Mol. Phylogenet. Evol. 39 (2), 358-372 (2006)	16412668	specimen_voucher	Eugl692
27	AY654494.1	Goniocolletes fimbriatinus	Danforth,B.N.; Fang,J.; Sipes,S.	2006	Analysis of family-level relationships in bees (Hymenoptera: Apiformes) using 28S and two previously unexplored nuclear genes: CAD and RNA polymerase II	Mol. Phylogenet. Evol. 39 (2), 358-372 (2006)	16412668	specimen_voucher|old_name	Lefm702|Leioproctus fimbriatinus
28	AY654510.1	Halictus rubicundus	Danforth,B.N.; Fang,J.; Sipes,S.	2006	Analysis of family-level relationships in bees (Hymenoptera: Apiformes) using 28S and two previously unexplored nuclear genes: CAD and RNA polymerase II	Mol. Phylogenet. Evol. 39 (2), 358-372 (2006)	16412668	specimen_voucher	Haru32
29	AY654521.1	Hesperapis larreae	Danforth,B.N.; Fang,J.; Sipes,S.	2006	Analysis of family-level relationships in bees (Hymenoptera: Apiformes) using 28S and two previously unexplored nuclear genes: CAD and RNA polymerase II	Mol. Phylogenet. Evol. 39 (2), 358-372 (2006)	16412668	specimen_voucher	Hela488
30	AY654523.1	Hesperapis sp. Hesp940	Danforth,B.N.; Fang,J.; Sipes,S.	2006	Analysis of family-level relationships in bees (Hymenoptera: Apiformes) using 28S and two previously unexplored nuclear genes: CAD and RNA polymerase II	Mol. Phylogenet. Evol. 39 (2), 358-372 (2006)	16412668	specimen_voucher	Hesp940
31	AY654491.1	Hylaeus amiculus	Danforth,B.N.; Fang,J.; Sipes,S.	2006	Analysis of family-level relationships in bees (Hymenoptera: Apiformes) using 28S and two previously unexplored nuclear genes: CAD and RNA polymerase II	Mol. Phylogenet. Evol. 39 (2), 358-372 (2006)	16412668	specimen_voucher	Hyam698
32	AY654492.1	Hylaeus elegans	Danforth,B.N.; Fang,J.; Sipes,S.	2006	Analysis of family-level relationships in bees (Hymenoptera: Apiformes) using 28S and two previously unexplored nuclear genes: CAD and RNA polymerase II	Mol. Phylogenet. Evol. 39 (2), 358-372 (2006)	16412668	specimen_voucher	Heyl697
33	AY654493.1	Hylaeus proximus	Danforth,B.N.; Fang,J.; Sipes,S.	2006	Analysis of family-level relationships in bees (Hymenoptera: Apiformes) using 28S and two previously unexplored nuclear genes: CAD and RNA polymerase II	Mol. Phylogenet. Evol. 39 (2), 358-372 (2006)	16412668	specimen_voucher	Hypr699
34	GU320096.1	Lasioglossum hybodinum	Cardinal,S.C.; Danforth,B.N.	Unpublished	Simultaneous origins of bees and eudicots: implications for Darwin's abominable mystery	Unpublished	NA	specimen_voucher	hhal299
35	AY654496.1	Leioproctus plumosus	Danforth,B.N.; Fang,J.; Sipes,S.	2006	Analysis of family-level relationships in bees (Hymenoptera: Apiformes) using 28S and two previously unexplored nuclear genes: CAD and RNA polymerase II	Mol. Phylogenet. Evol. 39 (2), 358-372 (2006)	16412668	specimen_voucher	Lepl706
36	AY654498.1	Leioproctus sp. BND-2004	Danforth,B.N.; Fang,J.; Sipes,S.	2006	Analysis of family-level relationships in bees (Hymenoptera: Apiformes) using 28S and two previously unexplored nuclear genes: CAD and RNA polymerase II	Mol. Phylogenet. Evol. 39 (2), 358-372 (2006)	16412668	specimen_voucher	Lesp851
37	AY654525.1	Macropis europaea	Danforth,B.N.; Fang,J.; Sipes,S.	2006	Analysis of family-level relationships in bees (Hymenoptera: Apiformes) using 28S and two previously unexplored nuclear genes: CAD and RNA polymerase II	Mol. Phylogenet. Evol. 39 (2), 358-372 (2006)	16412668	specimen_voucher	Maeu980
38	AY654454.1	Macropis nuda	Danforth,B.N.; Fang,J.; Sipes,S.	2006	Analysis of family-level relationships in bees (Hymenoptera: Apiformes) using 28S and two previously unexplored nuclear genes: CAD and RNA polymerase II	Mol. Phylogenet. Evol. 39 (2), 358-372 (2006)	16412668	specimen_voucher	Manu17JA
39	AY654455.1	Megandrena enceliae	Danforth,B.N.; Fang,J.; Sipes,S.	2006	Analysis of family-level relationships in bees (Hymenoptera: Apiformes) using 28S and two previously unexplored nuclear genes: CAD and RNA polymerase II	Mol. Phylogenet. Evol. 39 (2), 358-372 (2006)	16412668	specimen_voucher	Mgen31JA
40	AY654528.1	Meganomia binghami	Danforth,B.N.; Fang,J.; Sipes,S.	2006	Analysis of family-level relationships in bees (Hymenoptera: Apiformes) using 28S and two previously unexplored nuclear genes: CAD and RNA polymerase II	Mol. Phylogenet. Evol. 39 (2), 358-372 (2006)	16412668	specimen_voucher	Mega1021
41	AY654526.1	Melitta capensis	Danforth,B.N.; Fang,J.; Sipes,S.	2006	Analysis of family-level relationships in bees (Hymenoptera: Apiformes) using 28S and two previously unexplored nuclear genes: CAD and RNA polymerase II	Mol. Phylogenet. Evol. 39 (2), 358-372 (2006)	16412668	specimen_voucher	Meca942
42	AY654527.1	Melitta eickworti	Danforth,B.N.; Fang,J.; Sipes,S.	2006	Analysis of family-level relationships in bees (Hymenoptera: Apiformes) using 28S and two previously unexplored nuclear genes: CAD and RNA polymerase II	Mol. Phylogenet. Evol. 39 (2), 358-372 (2006)	16412668	specimen_voucher	Meew508
43	AY654529.1	Melitta leporina	Danforth,B.N.; Fang,J.; Sipes,S.	2006	Analysis of family-level relationships in bees (Hymenoptera: Apiformes) using 28S and two previously unexplored nuclear genes: CAD and RNA polymerase II	Mol. Phylogenet. Evol. 39 (2), 358-372 (2006)	16412668	specimen_voucher	Mele981A
44	AY654478.1	Melitturga clavicornis	Danforth,B.N.; Fang,J.; Sipes,S.	2006	Analysis of family-level relationships in bees (Hymenoptera: Apiformes) using 28S and two previously unexplored nuclear genes: CAD and RNA polymerase II	Mol. Phylogenet. Evol. 39 (2), 358-372 (2006)	16412668	specimen_voucher	Mtcl959
45	GU320095.1	Mexalictus arizonensis	Cardinal,S.C.; Danforth,B.N.	Unpublished	Simultaneous origins of bees and eudicots: implications for Darwin's abominable mystery	Unpublished	NA	specimen_voucher	hhal98
46	AY654511.1	Nomioides facilis	Danforth,B.N.; Fang,J.; Sipes,S.	2006	Analysis of family-level relationships in bees (Hymenoptera: Apiformes) using 28S and two previously unexplored nuclear genes: CAD and RNA polymerase II	Mol. Phylogenet. Evol. 39 (2), 358-372 (2006)	16412668	specimen_voucher	Nmsp243
47	AY654479.1	Panurgus calcaratus	Danforth,B.N.; Fang,J.; Sipes,S.	2006	Analysis of family-level relationships in bees (Hymenoptera: Apiformes) using 28S and two previously unexplored nuclear genes: CAD and RNA polymerase II	Mol. Phylogenet. Evol. 39 (2), 358-372 (2006)	16412668	specimen_voucher	Pnca514
48	GU320097.1	Patellapis abessinica	Cardinal,S.C.; Danforth,B.N.	Unpublished	Simultaneous origins of bees and eudicots: implications for Darwin's abominable mystery	Unpublished	NA	specimen_voucher	hhak950
49	AY654513.1	Penapis penai	Danforth,B.N.; Fang,J.; Sipes,S.	2006	Analysis of family-level relationships in bees (Hymenoptera: Apiformes) using 28S and two previously unexplored nuclear genes: CAD and RNA polymerase II	Mol. Phylogenet. Evol. 39 (2), 358-372 (2006)	16412668	specimen_voucher	Pnpe572
50	GU244839.1	Promelitta alboclypeata	Cardinal,S.; Straka,J.; Danforth,B.N.	2010	Comprehensive phylogeny of apid bees reveals the evolutionary origins and antiquity of cleptoparasitism	Proc. Natl. Acad. Sci. U.S.A. 107 (37), 16207-16211 (2010)	20805492	specimen_voucher	dpro_sc230
51	AY654480.1	Protoxaea gloriosa	Danforth,B.N.; Fang,J.; Sipes,S.	2006	Analysis of family-level relationships in bees (Hymenoptera: Apiformes) using 28S and two previously unexplored nuclear genes: CAD and RNA polymerase II	Mol. Phylogenet. Evol. 39 (2), 358-372 (2006)	16412668	specimen_voucher	Pxgl226
52	AY654514.1	Pseudapis unidentata albocincta	Danforth,B.N.; Fang,J.; Sipes,S.	2006	Analysis of family-level relationships in bees (Hymenoptera: Apiformes) using 28S and two previously unexplored nuclear genes: CAD and RNA polymerase II	Mol. Phylogenet. Evol. 39 (2), 358-372 (2006)	16412668	sub_species|specimen_voucher|old_name	albocincta|Psun241|Pseudapis albocincta
53	AY654531.1	Rediviva macgregori	Danforth,B.N.; Fang,J.; Sipes,S.	2006	Analysis of family-level relationships in bees (Hymenoptera: Apiformes) using 28S and two previously unexplored nuclear genes: CAD and RNA polymerase II	Mol. Phylogenet. Evol. 39 (2), 358-372 (2006)	16412668	old_name|specimen_voucher	Rediviva mcgregori|Rvmc945
54	AY654532.1	Redivivoides simulans	Danforth,B.N.; Fang,J.; Sipes,S.	2006	Analysis of family-level relationships in bees (Hymenoptera: Apiformes) using 28S and two previously unexplored nuclear genes: CAD and RNA polymerase II	Mol. Phylogenet. Evol. 39 (2), 358-372 (2006)	16412668	specimen_voucher	Rvsi946
55	AY654515.1	Rophites algirus	Danforth,B.N.; Fang,J.; Sipes,S.	2006	Analysis of family-level relationships in bees (Hymenoptera: Apiformes) using 28S and two previously unexplored nuclear genes: CAD and RNA polymerase II	Mol. Phylogenet. Evol. 39 (2), 358-372 (2006)	16412668	specimen_voucher	Roal968
56	GU320094.1	Ruizantheda mutabilis	Cardinal,S.C.; Danforth,B.N.	Unpublished	Simultaneous origins of bees and eudicots: implications for Darwin's abominable mystery	Unpublished	NA	specimen_voucher	hcae574
57	AY654524.1	Samba griseonigra	Danforth,B.N.; Fang,J.; Sipes,S.	2006	Analysis of family-level relationships in bees (Hymenoptera: Apiformes) using 28S and two previously unexplored nuclear genes: CAD and RNA polymerase II	Mol. Phylogenet. Evol. 39 (2), 358-372 (2006)	16412668	specimen_voucher|old_name	Hpgr939|Haplomelitta griseonigra
58	AY654499.1	Scrapter erubescens	Danforth,B.N.; Fang,J.; Sipes,S.	2006	Analysis of family-level relationships in bees (Hymenoptera: Apiformes) using 28S and two previously unexplored nuclear genes: CAD and RNA polymerase II	Mol. Phylogenet. Evol. 39 (2), 358-372 (2006)	16412668	specimen_voucher	Scer901
59	AY654500.1	Scrapter heterodoxus	Danforth,B.N.; Fang,J.; Sipes,S.	2006	Analysis of family-level relationships in bees (Hymenoptera: Apiformes) using 28S and two previously unexplored nuclear genes: CAD and RNA polymerase II	Mol. Phylogenet. Evol. 39 (2), 358-372 (2006)	16412668	specimen_voucher	Scht903
60	AY654501.1	Scrapter niger	Danforth,B.N.; Fang,J.; Sipes,S.	2006	Analysis of family-level relationships in bees (Hymenoptera: Apiformes) using 28S and two previously unexplored nuclear genes: CAD and RNA polymerase II	Mol. Phylogenet. Evol. 39 (2), 358-372 (2006)	16412668	specimen_voucher	Scng905
61	AY654502.1	Scrapter ruficornis	Danforth,B.N.; Fang,J.; Sipes,S.	2006	Analysis of family-level relationships in bees (Hymenoptera: Apiformes) using 28S and two previously unexplored nuclear genes: CAD and RNA polymerase II	Mol. Phylogenet. Evol. 39 (2), 358-372 (2006)	16412668	specimen_voucher	Scrc937
62	GU320098.1	Sphecodes ranunculi	Cardinal,S.C.; Danforth,B.N.	Unpublished	Simultaneous origins of bees and eudicots: implications for Darwin's abominable mystery	Unpublished	NA	specimen_voucher	hsph337
63	AY654503.1	Stenotritus sp. BND-2004	Danforth,B.N.; Fang,J.; Sipes,S.	2006	Analysis of family-level relationships in bees (Hymenoptera: Apiformes) using 28S and two previously unexplored nuclear genes: CAD and RNA polymerase II	Mol. Phylogenet. Evol. 39 (2), 358-372 (2006)	16412668	specimen_voucher|old_name|note	Stsp1015
64	AY654516.1	Systropha curvicornis	Danforth,B.N.; Fang,J.; Sipes,S.	2006	Analysis of family-level relationships in bees (Hymenoptera: Apiformes) using 28S and two previously unexplored nuclear genes: CAD and RNA polymerase II	Mol. Phylogenet. Evol. 39 (2), 358-372 (2006)	16412668	specimen_voucher	Sycu350
65	AY654504.1	Trichocolletes sp. BND-2004	Danforth,B.N.; Fang,J.; Sipes,S.	2006	Analysis of family-level relationships in bees (Hymenoptera: Apiformes) using 28S and two previously unexplored nuclear genes: CAD and RNA polymerase II	Mol. Phylogenet. Evol. 39 (2), 358-372 (2006)	16412668	specimen_voucher|old_name|note	Trsp708|Trichocolletes sp. Trsp708|Trichocolletes sp. Trsp708
66	GU244848.1	Trichothurgus herbsti	Cardinal,S.; Straka,J.; Danforth,B.N.	2010	Comprehensive phylogeny of apid bees reveals the evolutionary origins and antiquity of cleptoparasitism	Proc. Natl. Acad. Sci. U.S.A. 107 (37), 16207-16211 (2010)	20805492	specimen_voucher	mlit_1275
67	AY654505.1	Xanthesma furcifera	Danforth,B.N.; Fang,J.; Sipes,S.	2006	Analysis of family-level relationships in bees (Hymenoptera: Apiformes) using 28S and two previously unexplored nuclear genes: CAD and RNA polymerase II	Mol. Phylogenet. Evol. 39 (2), 358-372 (2006)	16412668	specimen_voucher	Xnfu709
68	AY654517.1	Xeralictus bicuspidariae	Danforth,B.N.; Fang,J.; Sipes,S.	2006	Analysis of family-level relationships in bees (Hymenoptera: Apiformes) using 28S and two previously unexplored nuclear genes: CAD and RNA polymerase II	Mol. Phylogenet. Evol. 39 (2), 358-372 (2006)	16412668	specimen_voucher	Xrbi566
